# Supplementary material for: The glucose transporter 2 regulates CD8+ T cell function via environment sensing
Source: Nat Metab. 2023 Oct 26;5(11):1969–85. doi: 10.1038/s42255-023-00913-9 (PMC10663157; doi:10.1038/s42255-023-00913-9)
Supplement: Supplementary file 3 — Statistical source data. [file 42255_2023_913_MOESM3_ESM.xlsx]

## Sheet: Fig1a
CD8+ T cells	Glut2+	Glut2-
6-NBDG MFI	269	185
	284	187
	207	179
	185	164
	194	170
	193	156
CD4+ T cells	Glut2+	Glut2-
6-NBDG MFI	188	182
	187	187
	177	155
	169	168
	186	150
		159
	female B6 Glut2+ and Glut2- chimera mice at the age of 4 months' old

## Sheet: Fig1b
CD8+ T cells	Glut2+	Glut2-
6-NBDG MFI	49.4	45.1
	49.2	43.3
	55.7	43
CD4+ T cells	Glut2+	Glut2-
6-NBDG MFI	36.9	35.4
	36.7	33.7
	40.9	32.8
	female B6 Glut2+ and Glut2- chimera mice at the age of 4 months' old

## Sheet: Fig1c
CD8+ T cells	Glut2+	Glut2-		CD8+ T cells	Glut2+	Glut2-
Glycolysis	51.36	22.6		Glycolytic Capacity	53.87	28.39
	47.82	28.81			51.6	31.68
	63.59	32.72			64.34	33.24
	54.72	34.1			56.85	40.75
	female B6 Glut2+ and Glut2- chimera mice at the age of 4 months' old

## Sheet: Fig1d
CD4+ T cells	Glut2+	Glut2-		CD4+ T cells	Glut2+	Glut2-
Glycolysis	31	77.05		Glycolytic Capacity	53.87	74.54
	38.03	52.41			51.6	50.99
	56.24	53.82			64.34	66.07
	45.81	62.41			56.85	73.84
		56.07				58.3
	female B6 Glut2+ and Glut2- chimera mice at the age of 4 months' old

## Sheet: Fig1e
CD8+ T cells	Glut2+	Glut2-			CD8+ T cells	Glut2+	Glut2-
Maximal Respiration	60.97	99.8			Spare Respiratory Capacity	42.01	92.42
	77.72	113.71				56.27	93.54
	59.81	132.62				39.09	107.65
	69.26	125.98				45.43	104.15
	61.77	132.02				39.19	106.57
	62.56	127.13				39.26	103.58
	66.34	78.55				48.79	105.29
	73.26	131.78				55.05
	87.01					64.47
	77.81					52.25
	female B6 Glut2+ and Glut2- chimera mice at the age of 4 months' old

## Sheet: Fig1f
CD4+ T cells	Glut2+	Glut2-			CD4+ T cells	Glut2+	Glut2-
Maximal Respiration	90.42	104.1			Spare Respiratory Capacity	74.59	92.74
	101.32	118.79				80.56	97.43
	104.49	114.27				84.81	95.5
	111.62	91.39				91.11	80.71
	93.22	79.9				77.19	66.54
	97.01	92.22				80.55	82.39
		110.15					93.14
	female B6 Glut2+ and Glut2- chimera mice at the age of 4 months' old

## Sheet: Fig1g
		Ion intensity
		Glut2+	Glut2-
	Pyruvate	2.25	0.25891
	x10-4 (au)	2.21	0.17216
		1.84	0.16687
		2.72
		1.74
	Lactate (total)	0.816	1.75
	x10-2 (au)	1.43	1.12
		1.59	1.07
		1.16
		1.39
	Lactate 1,2,3	4.19	1.09
	x10-3 (au)	9.29	1.31
		10.1	1.01
		7.01
		8.67
	female B6 Glut2+ and Glut2- chimera mice at the age of 4 months' old

## Sheet: Fig1h
		Ion intensity
		Glut2+	Glut2-
	α-ketogluterate	7.38	15.09
	x10-4 (au)	7.44	12.35
		6.67	8.74
		7.12
		5.97
	Succinate	3.14	21.41
	x10-4 (au)	2.75	5.72
		3.35	7.36
		2.64
		3.23
	Aconitate	8.15	47.2617
	x10-4 (au)	8.59	33.9124
		9.35	20.5885
		5.66
		7.43
	Fumarate	1.96	5.61
	x10-3 (au)	2.08	4.51
		2.27	2.69
		1.83
		1.92
	Malate	1.7768	7.17
	x10-2 (au)	1.87903	5.54
		1.93148	3.61
		1.81608
		1.89146
	female B6 Glut2+ and Glut2- chimera mice at the age of 4 months' old

## Sheet: Fig1i
		Ion intensity
		Glut2+	Glut2-
	Glutamate	18.7956	35.6039
	x10-2 (au)	19.0598	39.894
		19.3062	39.644
		18.1669
		19.2226
	Glutamine	0.214469	1.7
	x10-2 (au)	0.368845	1.87
		0.441503	5
		0.270581
		0.40719
	Glutathione	44.2812	21.5174
	x10-2 (au)	42.9718	21.3041
		42.3671	20.4274
		44.4595
		42.6826
	female B6 Glut2+ and Glut2- chimera mice at the age of 4 months' old

## Sheet: Fig1j
CD8+ T cells	Glut2+	Glut2-		CD8+ T cells	Glut2+	Glut2-
Glycolysis	61.26	49.07		Glycolytic Capacity	61.28	46.15
	41.21	41.18			51.04	38.94
	63.51	57.98			65.4	60.07
	51.14	58.14			62.94	52.37
	66.44	53.44			70.84	55.3
		40.93				55.6
	female B6 Glut2+ and Glut2- chimera mice at the age of 4 months' old

[truncated: 1 more sheets: Fig1k]
