# Supplementary material for: The glucose transporter 2 regulates CD8+ T cell function via environment sensing
Source: Nat Metab. 2023 Oct 26;5(11):1969–85. doi: 10.1038/s42255-023-00913-9 (PMC10663157; doi:10.1038/s42255-023-00913-9)
Supplement: Supplementary file 4 — Statistical source data. [file 42255_2023_913_MOESM4_ESM.xlsx]

## Sheet: Fig2a
CD8+ T cells	Glut2+	Glut2-
Proliferation index	4.27	3.39
	4.25	2.65
	4.34	2.65
CD4+ T cells	Glut2+	Glut2-
Proliferation index	2.46	2.21
	2.51	1.65
	2.61	1.63

## Sheet: Fig2b
CD8+ T cells	Glut2+	Glut2-		CD8+ T cells	Glut2+	Glut2-		CD8+ T cells	Glut2+	Glut2-
Number of IFN-γ+	11183	9167		Number of IFN-γ+	50290	6360		Number of IFN-γ+	4281	8913
dLN	14842	7652		spleen	72290	11960		ndLN	6038	7050
	12700	2408			37780	5180			7828	4281
	12385	3267			68357	9637			5626	5693
	11694	6538			46531	15364			5934	6328
	5 female B6 chimera mice each for Glut2+ and Glut2- at the age of 4 months' old were used as recipients.

## Sheet: Fig2c
CD4+ T cells	Glut2+	Glut2-		CD4+ T cells	Glut2+	Glut2-		CD4+ T cells	Glut2+	Glut2-
Number of IFN-γ+	531	616		Number of IFN-γ+	2341	2465		Number of IFN-γ+	321	580
dLN	874	739		spleen	2193	2431		ndLN	145	242
	686	255			2465	2483			630	210
	492	563			2239	2631			513	364
	582	592			2631	2137			428	462
	5 female B6 chimera mice each for Glut2+ and Glut2- at the age of 4 months' old were used as recipients.

## Sheet: Fig2d
% of CD8+IFN-γ+	Glut2+	Glut2-	IsC
Tc-1	17.5	13.5	0
	15.5	12.6
	15.3	12.3
% of CD8+IFN-γ+	Glut2+	Glut2-
Tc-0	6.83	5.83
	7.8	4.81
	7.24	5.27
	8.86	4.94
	3 female B6 Glut2+ chimera mice and 4 female B6 Glut2- chimera mice at the age of 4 months' old were used as donors.

## Sheet: Fig2e
CD8+ T cells	Glut2+	Glut2-		CD8+ T cells	Glut2+	Glut2-		CD8+ T cells	Glut2+	Glut2-
Number of GZB+	2751	1264		Number of GZB+	2353	554		Number of GZB+	998.333	978.667
dLN	2108	1108		spleen	1320	816		ndLN	822.333	993.333
	2315	1762			1702	452			714	881
	3 female B6 chimera mice each for Glut2+ and Glut2- at the age of 4 months' old were used as recipients.

## Sheet: Fig2f
% of CD8+CD107a+	Glut2+	Glut2-
Tc-1	11.2	8.68
	12.8	10.6
	12.3	11.9
	16	15
	14.9	13.1
	14.6	15.2
	15.4	10.8
	16	12.3
	15.2	10.3
	11.7	9.76
% of CD8+CD107a+	Glut2+	Glut2-
Tc-0	11.34	6.99
	11.9	8.52
	10.9	10.5
	11.6	9.8
	14.5	11.6
	10.13	11.2
	12.1	11.9
	16	8.97
	9.55	11.9
	10.5	9.65
	10 female B6 chimera mice each for Glut2+ and Glut2- at the age of 4 months' old were used.
