# Supplementary material for: The glucose transporter 2 regulates CD8+ T cell function via environment sensing
Source: Nat Metab. 2023 Oct 26;5(11):1969–85. doi: 10.1038/s42255-023-00913-9 (PMC10663157; doi:10.1038/s42255-023-00913-9)
Supplement: Supplementary file 5 — Statistical source data. [file 42255_2023_913_MOESM5_ESM.xlsx]

## Sheet: Fig3a
	Status at serial time
Serial time	1=rejection	0=survival
(days)	Glut2+	Glut2-
18	1
18	1
20	1	1
20	1
21	1
24	1	1
28	1	1
29		1
29		1
31		1
36		1
36		1
42	1	1
45	0	0
	9 female B6 Glut2+ chimera mice and 10 female B6 Glut2- chimera mice at the age of 4 months' old were used

## Sheet: Fig3b
	Status at serial time
Serial time	1=rejection	0=survival
(days)	Glut2+	Glut2-
11	1
13		1
16		1
18		1
20	1
21		1
23	1	1
24	1	1
25		1
28	1	1
29	1
34	1
36	1
41		0
	8 female B6 Glut2+ chimera mice and 9 female B6 Glut2- chimera mice at the age of 4 months' old were used

## Sheet: Fig3c
	Glut2+	Glut2-
Tumour Volume	564	480
at day 28	694	660
(mm3)	679	602
	515	902
	777	699
	676	533
	473	792
	692	975
	8 female B6 chimera mice each for Glut2+ and Glut2- at the age of 4 months' old were used

## Sheet: Fig3e-f
	Glut2+	Glut2-
Neccrosis score	1	3			Necrosis score: 0 (absent); 1 (focal); 2 (multifocal); 3 (diffuse)
	1	2
	2	2
	2	2
	2	3
	2	2
	2	2
	Glut2+	Glut2-
% TIL	0.1	0
	0.2	0.05
	0.1	0.05
	0.1	0.1
	0.1	0.05
	0.2	0.05
	0.15	0.05

## Sheet: Fig3h-i
	dapi	CD3	CD4	CD8	normalised area			TOTAL % OF CD4 BASED ON CD3	TOTAL AB NUMBER BASED ON AREA
Glut2+	Num Positive	Num Positive	Num Positive	Num Positive	Area µm^2	Perimeter µm		CD4%	CD4	CD8%	CD8
	184480	10737	6957	4362	7.69569e+07	35173.9		64.7946	6957	40.6259	4362
	139783	10177	6375	3942	7.69569e+07	35173.9		62.6412	6375	38.7344	3942
	221829	12386	5534	4138	7.69569e+07	35173.9		44.6795	5534	33.4087	4138
	177429	13121	7475	5227	7.69569e+07	35173.9		56.9697	7475	39.8369	5227
	100647	5207	3026	1904	7.69569e+07	35173.9		58.1141	3026	36.5662	1904
	137849	15790	10142	5372	7.69569e+07	35173.9		64.2305	10142	34.0215	5372
	141824	11577	7645	4279	7.69569e+07	35173.9		66.0361	7645	36.9612	4279
	dapi	CD3	CD4	CD8				TOTAL % OF CD4 BASED ON CD3	TOTAL AB NUMBER BASED ON AREA
	Num Positive	Num Positive	Num Positive	Num Positive	Area µm^2	Perimeter µm		CD4%	CD4	CD8%
Glut2-	195015	10884	4602	1121	7.69569e+07	35173.9		42.2822	4602	10.2995
	91029	4980	2270	1168	7.69569e+07	35173.9		45.5823	2270	23.4538
	137267	3041	1449	376	7.69569e+07	35173.9		47.6488	1449	12.3644
	148976	5255	2586	713	7.69569e+07	35173.9		49.2103	2586	13.568
	226889	14815	5473	2700	7.69569e+07	35173.9		36.9423	5473	18.2248
	143647	4222	2512	1059	7.69569e+07	35173.9		59.4979	2512	25.0829
	60410	3557	1107	517	7.69569e+07	35173.9		31.1217	1107	14.5347

## Sheet: Fig3j-k
	spleen		tumour				spleen		tumour
CD8+ T cells	Ab	IsC	Ab	IsC		CD8+ T cells	Ab	IsC	Ab	IsC
Glut2	20947	7756	38101	37975		Glut1	6633	2332	12445	12387
	19194	7756	49255	37975			6485	2332	14729	12387
	18123	7756	39449	37975			6383	2332	15428	12387
	19159	7756	48248	37975			6239	2332	13465	12387
	21061	7756	53634	37975			6680	2332	18097	12387
	18960	7756	46664	37975			6294	2332	18315	12387
	19825	7756	39293	37975			6825	2332	15681	12387
	27053	7756	45129	37975			6245	2332	15832	12387
	22383	7756	46072	37975			6949	2332	18290	12387
	18003	7756	51193	37975			6701	2332	18376	12387
	spleen		tumour				spleen		tumour
CD4+ T cells	Ab	IsC	Ab	IsC		CD4+ T cells	Ab	IsC	Ab	IsC
Glut2	26689	14081	37153	37001		Glut1	7356	3142	20215	17308
	23529	14081	47751	37001			6964	3142	22897	17308
	22501	14081	45649	37001			6885	3142	21408	17308
	26500	14081	57345	37001			7204	3142	23437	17308
	28218	14081	51894	37001			7501	3142	25807	17308
	24625	14081	47189	37001			7005	3142	23411	17308
	25101	14081	42284	37001			7487	3142	23327	17308
	20414	14081	47271	37001			6672	3142	23087	17308
	28086	14081	43409	37001			7576	3142	21025	17308
	21944	14081	50780	37001			7208	3142
CD8+ T cells	spleen	tumour				CD8+ T cells	spleen	tumour
delta Glut2	13191	126				delta glut1	4301	58
	11438	11280					4153	2342
	10367	1474					4051	3041
	11403	10273					3907	1078
	13305	15659					4348	5710
	11204	8689					3962	5928
	12069	1318					4493	3294
	19297	7154					3913	3445
	14627	8097					4617	5903
	10247	13218					4369	5989
CD4+ T cells	spleen	tumour				CD4+ T cells	spleen	tumour
delta Glut2	12608	152				delta glut1	4214	2907
	9448	10750					3822	5589
	8420	8648					3743	4100
	12419	20344					4062	6129
	14137	14893					4359	8499
	10544	10188					3863	6103
	11020	5283					4345	6019
	6333	10270					3530	5779
	14005	6408					4434	3717
	7863	13779					4066
