# Supplementary material for: The glucose transporter 2 regulates CD8+ T cell function via environment sensing
Source: Nat Metab. 2023 Oct 26;5(11):1969–85. doi: 10.1038/s42255-023-00913-9 (PMC10663157; doi:10.1038/s42255-023-00913-9)
Supplement: Supplementary file 6 — Statistical source data. [file 42255_2023_913_MOESM6_ESM.xlsx]

## Sheet: Fig4a
CD8+ T cells	Time (day)		5mM			10mM			27.5mM
Glut2 MFI	1	457	655	552	429	563	453	417	529	485
	2	1097	1053	1126	980	1073	968	781	503	807
	3	1471	1721	1870	1475	1619	1437	1331	1139	951
	4	2967	2840	2728	2048	1867	1669	971	979	933
	7	1043	1098	1280	1028	936	907	570	651	685
CD8+ T cells	Time (day)		5mM			10mM			27.5mM
Glut1 MFI	1	25.6	31.3	28.9	25.9	30.1	26.9	26.3	27.6	27.5
	2	80.8	80.3	77.6	56.5	60.8	57.2	49.2	35.3	46.3
	4	97	96.6	93.9	63.8	64.2	61.9	44.8	47.6	46.4
	7	125	123	121	82.2	75.3	76.1	72.1	71.9	71.2

## Sheet: Fig4b
CD4+ T cells	Time (day)		5mM			10mM			27.5mM
Glut2 MFI	1	533	520	486	382	457	411	364	433	422
	2	996	974	990	807	880	827	620	392	707
	3	1519	1523	1744	1179	1266	1084	1090	961	772
	4	2676	2556	2447	1252	1140	1015	527	567	460
	7	1269	1315	1384	816	625	666	297	352	325
CD4+ T cells	Time (day)		5mM			10mM			27.5mM
Glut1 MFI	1	24.3	26.1	25.4	22.5	24.9	23.5	20	22.8	23.3
	2	77	75.3	72.4	52.8	58.8	54.4	42.9	29	43.4
	4	78.1	77.5	77.1	54.9	54.6	53.3	36.6	40.2	36.3
	7	110	105	102	64.8	59.9	60.4	48.6	48.9	46.8

## Sheet: Fig4c
CD8+ T cells	PH 6.3	PH 7.4	IsC
Glut2 MFI	2388.6	3895.1	876
	2336.5	3720.8
	2401.2	3876.1
	2306.9	3799.5
	2183.8	3822
CD4+ T cells	PH 6.3	PH 7.4	IsC
Glut2 MFI	3000.9	6284.1	522.9
	3141.7	5980.9
	3178.6	5913.7
	3009.6	5714.6
	3060.8	5876.1

## Sheet: Fig4d
CD8+ T cells	PH 6.3	PH 7.4	IsC
Glut1 MFI	2191.2	5780.4	870
	2094.4	5696.8
	2085.6	5710
	2076.8	5613.2
	1975.6	6136.8
CD4+ T cells	PH 6.3	PH 7.4	IsC
Glut1 MFI	1625	2074	151
	1633	2015
	1646	1977
	1654	1988
	1663	2014

## Sheet: Fig4e
CD8+ T cells	PH 6.3	PH 7.4
6-NBDG MFI	3528	5889
	3034	5279
	2984	4863
	2961	4695
	2961	5497
CD4+ T cells	PH 6.3	PH 7.4
6-NBDG MFI	3018	4671
	2617	4121
	2592	3890
	2617	3830
	2602	4324

## Sheet: Fig4f
CD8+ T cells	20% O2	5% O2	IsC
Glut2 MFI	1996	1496	500
	1885	1328
	1554	947
CD4+ T cells	20% O2	5% O2	IsC
Glut2 MFI	1485	1471	143
	1445	1372
	1416	1379

## Sheet: Fig4g
CD8+ T cells	20% O2	5% O2	IsC
Glut1 MFI	6650	7077	2394
	6332	6841
	7539	7744
	6368	7634
	7684	7940
	7555
CD4+ T cells	20% O2	5% O2	IsC
Glut1 MFI	4905	8234	2920
	3263	6759
	3623	7519
	3439	5613
	4638	6636
	6888	6463

## Sheet: Fig4h
CD8+ T cells	20% O2	5% O2
6-NBDG MFI	3066.3	1963.6
	2064.4	1062.2
	2164.6	961.3
CD4+ T cells	20% O2	5% O2
6-NBDG MFI	1977	2182.4
	1877.8	2082
	1171.8	2083.7
