# Supplementary material for: The glucose transporter 2 regulates CD8+ T cell function via environment sensing
Source: Nat Metab. 2023 Oct 26;5(11):1969–85. doi: 10.1038/s42255-023-00913-9 (PMC10663157; doi:10.1038/s42255-023-00913-9)
Supplement: Supplementary file 7 — Statistical source data. [file 42255_2023_913_MOESM7_ESM.xlsx]

## Sheet: Fig5a
CD8+ T cells	Vehicle	PX-478	IsC
Glut2 MFI	3489	4273	337
	3905	4448
	3832	4109

## Sheet: Fig5b
CD8+ T cells	Vehicle	PX-478	IsC
Glut1 MFI	416	411	47.3
	445	406
	447	398

## Sheet: Fig5c
CD8+ T cells	Vehicle	PX-478	IsC
Glut2 MFI	58.8	64.6	51
blood	58	62.5
	55.8	68.9
CD8+ T cells	Vehicle	PX-478	IsC
Glut2 MFI	54.6	72.2	51
LN	55.5	69.5
	57.4	74.6
	3 female B6 mice at 10 weeks’ old were used

## Sheet: Fig5d
CD8+ T cells	HIF+	HIF-	IsC
Glut2 MFI	35522	41380	31468
	45923	50509
	45460	48127
	44709	53096
	44016	47682
	44819	49314
	42709	46475
	33839	52179
	31986	46361
	35029
	Both female and male mice matched by age and sex were used

## Sheet: Fig5e
CD8+ T cells
Cq
	a-tubulin	Glut1
HIF+	17.5222	23.661
	17.5591	23.6575
	17.7531	23.7838
	a-tubulin	Glut1
HIF-	17.1221	23.3576
	17.0622	23.479
	17.0062	23.4544
	Both female and male mice matched by age and sex were used

## Sheet: Fig5f
CD8+ T cells
Cq
	a-tubulin	Glut2
HIF+	18.6066	21.9962
	18.2452	22.0297
	18.5207	21.7838
	a-tubulin	Glut2
HIF-	17.6861	21.513
	17.5611	21.3848
	17.4636	21.3759
	Both female and male mice matched by age and sex were used

## Sheet: Fig5g
CD8+ T cells
Cq
	a-tubulin	Gal-9
HIF+	18.6066	21.9325
	18.2452	21.8376
	18.5207	21.8514
	a-tubulin	Gal-9
HIF-	17.6861	21.5132
	17.5611	21.3121
	17.4636	21.6416
	Both female and male mice matched by age and sex were used

## Sheet: Fig5h
CD8+ T cells	HIF+	HIF-	IsC
Gal-9 MFI	6370	4988	4901
	5668	5165
	5552	5244
	6145	5180
	6004	5128
	6043	5389
	5704	5367
	5302	4888
	5457	5378
	6443	5819
	Both female and male mice matched by age and sex were used

## Sheet: Fig5i
CD8+ T cells	20% O2	5% O2	IsC
Gal-9 MFI	4421	9301	1402
	4077	8585	1348
	4419	8933
	4509	8119
	4906	8544
	5090	7763
	female B6 mice at 11 weeks’ old were used

## Sheet: Fig5j
CD8+ T cells	Gal-9+	Gal-9-	IsC
Glut2 MFI	3554	2205	1110
	2817	3485
	2234	2927
	2761	3286
	1851	2666
	1566	3768
	1181	2587
	1311	4681
	female B6 Gal-9+ chimera mice and female B6 Gal-9- chimera mice at the age of 4 months' old were used

[truncated: 5 more sheets: Fig5k, Fig5l, Fig5m, Fig5n, Fig5o]
