# Supplementary material for: The glucose transporter 2 regulates CD8+ T cell function via environment sensing
Source: Nat Metab. 2023 Oct 26;5(11):1969–85. doi: 10.1038/s42255-023-00913-9 (PMC10663157; doi:10.1038/s42255-023-00913-9)
Supplement: Supplementary file 8 — Statistical source data. [file 42255_2023_913_MOESM8_ESM.xlsx]

## Sheet: Fig6a
CD8+ T cells	blood	spleen	LN	IsC
Stomatin MFI	3583	2537	2610	2134
	3330	2468	2456
	2957	2502	2605
	4341	2478	2365
	female B6 mice at 9 weeks’ old were used

## Sheet: Fig6b
CD8+ T cells	blood	spleen	LN	IsC
Glut2 MFI	1933	1568	1348	601
	1771	1370	1713
	1754	1597	1625
	2071	1583	1320
	female B6 mice at 10 weeks’ old were used

## Sheet: Fig6c
CD8+ T cells	Ab control	Anti-stomatin	IsC
Glut2 MFI	1145	1080	601
	1115	1037
	1153	991
	1298
	female B6 mice at 9 weeks’ old were used

## Sheet: Fig6d
CD8+ T cells	Ab control	Anti-stomatin	IsC
Glut1 MFI	3290	3344	1352
	3263	3148
	3306	3294
	3360	3163
	female B6 mice at 9 weeks’ old were used

## Sheet: Fig6e
CD8+ T cells	day
Co-localization(A.U.)	0	3	5
Stomatin-CD3	1.45	4.77	4.2
	1.34	4.67	4.86
	1.06	4.52	4.84
	1.36	4.47	3.47
	2.58	6.77	6.1
	2.21	4.99	4.65
	1.77	4.04	4.44
	2.38	2.73	3.95
	1.57	4.36	3.66
	3.13	3.68	3.22
	female B6 mice at 11 weeks’ old were used

## Sheet: Fig6f
CD8+ T cells	day
Co-localization(A.U.)	0	3	5
Stomatin-Glut2	0.71	1.09	3.02
	1.08	1.61	2.59
	1.31	1.94	3.36
	1.3	2.63	5.91
	1.88	2.87	5.24
	1.34	2.5	3.38
	2.03	3.18	3.29
	1.65	1.89	5.21
	1.41	2.57	3.38
	1.84	2.91	3.05
	female B6 mice at 11 weeks’ old were used

## Sheet: Fig6g
CD8+ T cells	day
Co-localization(A.U.)	0	3	5
Gal-9-CD3	1.16	10.48	5.35
	1.85	8.14	6.8
	1.24	8.92	6.07
	2.4	8	7.31
	3.62	10.65	6.8
	1.31	11.61	8.4
	2.83	5.82	5.58
	2.77	6.17	4.39
	2.96	4.12	5.05
	2.13	6.93	4.42
	female B6 mice at 11 weeks’ old were used

## Sheet: Fig6h
CD8+ T cells	day
Co-localization(A.U.)	0	3	5
Gal-9-Glut2	1.21	6.39	2.32
	1.19	6.2	2.84
	1.37	7.8	3.2
	1.23	6.88	4.5
	1.8	5.15	4.41
	1.13	5.81	5.13
	1.53	5.26	4.71
	1.99	7.32	5.74
	0.73	4.12	3.16
	0.63	6.83	3.44
	female B6 mice at 11 weeks’ old were used

## Sheet: Fig6i
CD8+ T cells	Vehicle	rGal-9
Co-localization(A.U.)	3.04	1.34
Stomatin-Glut2	2.52	1.76
	2.43	2.17
	3.54	2.79
	3.67	2.15
	2.23	2.03
	3.03	2.35
	4.04	2.21
	2.18	2.47
	2.54	2.08
	female B6 mice at 10 weeks’ old were used

## Sheet: Fig6j
CD8+ T cells	Vehicle	rGal-9
Co-localization(A.U.)	2.52	1.62
Glut2-CD8	2.52	1.14
	2.23	1.63
	3.16	1.74
	2.96	2.14
	3.43	2.21
	2.25	2.56
	2.56	2.2
	3.47	2.29
	2.55	1.45
	female B6 mice at 10 weeks’ old were used
