# Supplementary material for: The glucose transporter 2 regulates CD8+ T cell function via environment sensing
Source: Nat Metab. 2023 Oct 26;5(11):1969–85. doi: 10.1038/s42255-023-00913-9 (PMC10663157; doi:10.1038/s42255-023-00913-9)
Supplement: Supplementary file 9 — Statistical source data. [file 42255_2023_913_MOESM9_ESM.xlsx]

## Sheet: Fig7a
	day
CD8+ T cells	1	2	3	5	IsC
CD44hi donor MH	108628	156926	208130	222158	28555
Glut2 MFI	123057	138565	178929	133893
	112358	146331	235125	157143
CD8+ T cells	1	3	5	IsC
CD44hi recipient	22254	12500	17113	2476
Glut2 MFI	28093	16934	9147
	10665	37857	20244
	Both donor CD45.2+ Mata Hari mice and recipient CD45.1+ B6 mice were female

## Sheet: Fig7b
	day
CD8+ T cells	1	2	3	5	IsC
CD44hi donor MH	18894	34398	38017	60961	10568
Glut1 MFI	17658	74561	58518	137076
	19672	24756	75586	82617
CD8+ T cells	1	3	5	IsC
CD44hi recipient	3017	5651	6769	1276
Glut1 MFI	2764	5484	4944
	2276	5924	9896
	Both donor CD45.2+ Mata Hari mice and recipient CD45.1+ B6 mice were female

## Sheet: Fig7c
CD8+ T cells	peritonium	spleen	dLN	ndLN	IsC
CD44hi donor MH	44533	433000	281827	839000	2747
Glut2 MFI	38491	602000	507000	710000
	33592	455000	368030	473000
CD8+ T cells	peritonium	spleen	dLN	ndLN	IsC
CD44hi recipient	4452	5238	8678	7221	1650
Glut2 MFI	4218	3338	4864	8293
	5094	5964	4433	8199
	Both donor CD45.2+ Mata Hari mice and recipient CD45.1+ B6 mice were female

## Sheet: Fig7d
CD8+ T cells	peritonium	spleen	dLN	ndLN	IsC
CD44hi donor MH	3207	3272	3845	3510	1961
Glut1 MFI	3934	3510	3036	3742
	3217	3394	2788	3476
CD8+ T cells	peritonium	spleen	dLN	ndLN	IsC
CD44hi recipient	2583	2707	2518	3069	1961
Glut1 MFI	2556	2682	2676	3080
	2561	2678	2580	2998
	Both donor CD45.2+ Mata Hari mice and recipient CD45.1+ B6 mice were female

## Sheet: Fig7e
CD8+ T cells	blood			spleen			LN
6-NBDG MFI	Glut2+	Glut2-		Glut2+	Glut2-		Glut2+	Glut2-
	7741	3003		1560	1756		2162	2477
	6931	3179		1313	1366		1594	2415
	7008	3500		1398	1392		1885	1500
	female B6 Glut2+ and Glut2- chimera mice at the age of 4 months' old

## Sheet: Fig7f
6-NBDG MFI			CD8+ T cells				CD4+ T cells
	Blood	7741	6931	7008		4105	3322	2851
	Spleen	1560	1313	1398		1539	1308	1495
	LN	2162	1594	1885		2756	1719	2049
	female B6 mice at 10 weeks’ old were used

## Sheet: Fig7g
Glycogen						Glut2+												Glut2-
(ug/ml)	CD8+ T cells	0.234328	0.303357	0.332421	0.183465	0.412349	0.349515	0.449214	0.425755	0.390568	0.554777	0.560642	0.125336	0.143501	0.092638	0.118069	0.121703	0.243952	0.326057	0.343651	0.425755	0.331921	0.285004
	CD4+ T cells	0.176199	0.20163	0.187098	0.147134	0.176199	0.150118	0.185306	0.331921	0.232223	0.285004	0.255681	0.187098	0.143501	0.147134	0.172566	0.147134	0.155983	0.285004	0.232223	0.331921	0.308463	0.261546
Glycogen to cell ratio
			Area µm^2		glyco/cell					Area µm^2		glyco/cell
			TOT AREA	glycogen area	ratio	percentuage of glycogen per cell				TOT AREA	glycogen area	ratio	percentuage of glycogen per cell
		WT 1	6.16781e+11	1.85714e+09	0.00301103	4.88184e-13			KO 1	8.517e+11	1.6857e+08	0.000197922	2.32385e-14
		WT 2	7.82718e+11	3.17098e+09	0.00405124	5.17586e-13			KO 2	5.21907e+11	8.8261e+08	0.00169112	3.24028e-13
		WT 3	9.05346e+11	3.04692e+10	0.0336548	3.71734e-12			KO 3	7.29799e+11	1.1927e+10	0.0163429	2.23936e-12
		WT 4	7.30644e+11	1.05573e+10	0.0144494	1.97762e-12			KO 4	1.18671e+12	4.93515e+08	0.000415869	3.50439e-14
		WT 5	5.57762e+11	2.36168e+10	0.042342	7.59142e-12			KO 5	3.72647e+11	1.11074e+08	0.000298067	7.99864e-14
		WT 6	6.60725e+11	1.92111e+10	0.0290758	4.40059e-12			KO 6	6.02397e+11	9.99173e+08	0.00165866	2.75344e-13
		WT 7	2.22106e+11	5.64391e+08	0.00254109	1.14409e-12			KO 7	9.73544e+11	1.14505e+09	0.00117617	1.20813e-13
		WT 8	5.24601e+11	1.85725e+09	0.00354031	6.74857e-13			KO 8	1.08186e+12	5.97433e+08	0.00055223	5.10447e-14
		WT 9	6.30359e+11	3.69408e+10	0.0586028	9.29674e-12			KO 9	6.31148e+11	4.82874e+07	7.65073e-05	1.21219e-14
		WT 10	6.45986e+11	1.07901e+10	0.0167032	2.5857e-12			KO 10	6.25475e+11	7.09206e+08	0.00113387	1.81281e-13
		WT 11	1.07077e+12	1.85212e+10	0.0172971	1.6154e-12			KO 11	6.77397e+11	8.03701e+08	0.00118646	1.75149e-13
		WT 12	6.1549e+11	1.17478e+10	0.0190869	3.10109e-12			KO 12	7.25903e+11	1.38822e+09	0.0019124	2.63451e-13
		WT 13	8.02564e+11	1.07885e+10	0.0134425	1.67495e-12			KO 14	8.38129e+11	3.27143e+08	0.000390326	4.65711e-14
		WT 14	4.73149e+11	1.53052e+10	0.0323476	6.83666e-12			KO 15	7.12507e+11	5.1921e+09	0.00728709	1.02274e-12
		WT 15	6.45139e+11	2.27693e+09	0.00352937	5.47071e-13			KO 17	6.32417e+11	8.40674e+07	0.00013293	2.10194e-14
		WT 16	5.50565e+11	1.84544e+09	0.0033519	6.08811e-13			KO 19	6.67548e+11	6.71824e+08	0.00100641	1.50761e-13
		WT 17	5.37063e+11	1.18036e+09	0.00219781	4.09227e-13			KO 20	7.9621e+11	6.47212e+09	0.00812866	1.02092e-12
		WT 18	7.35069e+11	5.46995e+09	0.00744141	1.01234e-12
		WT 19	8.53249e+11	6.97975e+09	0.0081802	9.58712e-13
		WT 20	5.03069e+11	3.8454e+09	0.00764388	1.51945e-12
		WT 21	8.53425e+11	1.0186e+10	0.0119355	1.39854e-12
		WT 22	5.12558e+11	2.29686e+09	0.00448116	8.74275e-13
	female B6 chimera mice at the age of 4 months' old were used.

## Sheet: Fig7i
CD8+ T cells
6-NBDG MFI	HIF+	HIF-
(Pre-injection)	10726	11755
	10538	11638
	10424	11697
	female B6 mice at 10 weeks’ old were used

## Sheet: Fig7j
CD8+ T cells
6-NBDG MFI	HIF+	HIF-
(Post-injection)	4922	4657
	3770	4360
	4155	4819
	female B6 mice at 10 weeks’ old were used

## Sheet: Fig7k
CD8+ T cells
6-NBDG loss ∆ MFI	HIF+	HIF-
(Pre minus post)	8562	8969
	8720	9187
	8643	8895
	HIF+			HIF-
	Pre	post		Pre	post
6-NBDG MFI	13748	5186		14858	5889
	13629	4909		14763	5576
	13937	5294		14991	6096
	female B6 mice at 10 weeks’ old were used
