# Supplementary material for: The glucose transporter 2 regulates CD8+ T cell function via environment sensing
Source: Nat Metab. 2023 Oct 26;5(11):1969–85. doi: 10.1038/s42255-023-00913-9 (PMC10663157; doi:10.1038/s42255-023-00913-9)
Supplement: Supplementary file 10 — Statistical source data. [file 42255_2023_913_MOESM10_ESM.xlsx]

## Sheet: Fig. 8a
Glut2 MFI
	CD4+ T cells	CD8+ T cells
WT	8426	10961
	7147	10886
	9133	11045		2 male and 4 female WT
	8856	11814
	7133	9311
	9123	12934
HO	7628	12352
	8253	10901		1 male and 3 female HO
	7730	11820
	8703	12290
MFO	4606	7151

## Sheet: Fig. 8b
Glut2 MFI
	R10			2.75 mM			5.5 mM			11 mM
	CD4+ T cells	CD8+ T cells		CD4+ T cells	CD8+ T cells		CD4+ T cells	CD8+ T cells		CD4+ T cells	CD8+ T cells
WT	19250	20461		19999	19340		20200	19002		20026	19004
	17808	20649		16385	18059		15414	17872		16038	18538
	22609	26999		25120	29261		25148	28860		22639	26567
	27749	32564		22929	26755		24258	27779		25117	29187		2 male and 4 female WT
	19854	23602		18085	20781		18159	21008		19166	20840
	20654	28858		21752	28821		18866	26152		19232	25189
HO	17480	21614		13300	14742		15510	17399		17003	18411
	13180	14693		17887	16773		16133	15456		8160	9424
	18766	24098		19948	24903		19266	23794		19756	24221		1 male and 3 female HO
	20255	24956		20791	25661		21819	26641		21539	25905

## Sheet: Fig. 8c
6-NBDG MFI
	CD4+ T cells	CD8+ T cells
WT	6779	4970
	5431	5135
	4844	5049
	4396	4919
	5747	5696		6 male and 4 female WT
	5272	5473
	3230	3078
	3469	3595
	3828	3762
	3769	3907
HO	5382	5368
	4115	4481
	3760	3462
	5206	5687		1 male and 6 female HO
	5184	5857
	3269	3295
	3619	3897

## Sheet: Fig. 8d
	R10			2.75 mM			5.5 mM			11 mM
6-NBDG MFI
	CD4+ T cells	CD8+ T cells		CD4+ T cells	CD8+ T cells		CD4+ T cells	CD8+ T cells		CD4+ T cells	CD8+ T cells
WT	10802	13149		14743	18207		12855	15985		11522	14137
	9037	9548		11822	13670		11064	12537		11571	13354
	7640	9991		10159	13702		10054	13411		10389	13618
	8374	11914		8587	12031		10026	12904		8923	13013		2 male and 4 female WT
	9313	10129		10356	11758		10696	12188		11146	12826
	7497	10495		8522	12532		7503	11138		8135	11795
HO	6731	11674		7986	13834		8373	15201		8408	14054
	5753	8365		7925	9910		7397	9900		6632	8873
	5482	7362		7121	9533		6710	9008		6811	9383		1 male and 3 female HO
	5989	10691		7786	15231		8157	15393		8006	15125

## Sheet: Fig. 8f
	% CD4	% CD8		% CD4+CD127loCD25hi
WT	21.02	29.87		11.71
	51.03	13.16		4.65
	37.53	26.92		9.69
	35.74	23.3		5.05
	27.39	30.47		7.26
	38.41	23.94		8.23			6 male and 4 female WT
	38.5	20.28		7.84
	30.23	34.66		7.39
	25.2	28.66		6.81
	48.12	25.07		6.41
HO	47.88	23.04		9.29
	41.91	19.02		5.83
	28.6	24.83		7.51
	27.94	21.22		7.56
	32.77	38.39		13.68			1 male and 6 female HO
	48.26	15.58		6.08
	42.08	21.15		8.46

## Sheet: Fig. 8g
Analysis of CD4+ T cells
	% CD45RA	% CD45RO		%Naive	%TEM	%TCM
WT	10.66	87.57		4.25	23.43	61.6
	44.71	54.3		46.77	27.29	22.2
	24.09	75.22		17.64	35.17	43.3
	52.66	46.82		49.64	28.44	19.5
	11.54	87.66		8.88	41.02	46.64
	6.75	92.39		4.43	26.19	66.95			6 male and 4 female WT
	23.07	76.41		15.52	33.92	47.57
	29.94	69.34		21.42	36.85	39.94
	34.81	63.51		45.12	14.1	14.06
	32.64	66.74		24.94	56.09	17.55
HO	25.3	73.96		32.06	23.97	38.52
	44.3	55.15		48.07	27.77	22.17
	23.08	76.45		19.82	28.96	48.63
	43.03	55.35		39.91	29.48	26.59
	17.21	82.31		12.42	44.3	41.12			1 male and 6 female HO
	38.63	59.25		41.55	47.37	10.77
	32.78	66.61		23.84	27.45	45.17

## Sheet: Fig. 8h
Analysis of CD8+ T cells
	% CD45RA	% CD45RO		%Naive	%TEM	%TCM
WT	72.05	25.93		2.95	27.92	67.96
	53.39	45.91		6.96	39.72	43.07
	60.22	38.36		6.02	35.13	53.65
	48.58	49.7		10.71	41.45	29.71
	48.86	49.61		4.69	49.77	42.07
	50.66	48.43		1.52	52.13	45.65			6 male and 4 female WT
	39.31	59.39		8.34	56.23	22.94
	70.62	28.3		2.77	32.65	59.99
	71.22	25.4		3.8	14.98	73.73
	67.27	31.69		3.17	28.05	63.03
HO	42.49	56.55		6.38	46.19	34.72
	48.35	50.11		5.05	41.77	22.93
	52.66	46.52		4.35	44.31	45.91
	42.91	55.79		0.53	58.86	39
	48.01	50.27		7.58	52.53	36.25			1 male and 6 female HO
	43.27	54.65		7.41	44.78	37.75
	43.46	55.85		1.63	51.88	35.18

## Sheet: Fig. 8i
CD8+ T cells	Contr	STF-31	phloretin
% late division	19.9	8.51	10.3
	16.8	15.4	10.1
	18.1	13.2	9.72
	17.6	12.7	9.24
	18	12.7	9.26
	18.4	10.8	9.11
	18.8	9.12	9.67
CD4+ T cells	Contr	STF-31	phloretin
% late division	15.2	7.31	8.99
	11.9	11.1	7.74
	13	9.74	7.17
	12.5	9.34	7.36
	12.7	9.7	7.04
	12.6	8.45	8.48
	15	7.73	7.7
	Both female and male were used

## Sheet: Fig. 8j
	CD4+ T cells	Contr	STF-31	phloretin		CD4+ T cells	Contr	STF-31	phloretin
	Glycolysis	40.19	28.25	27.18		Glycolytic Capacity	41.13	30.09	38.43
		40.16	34.47	27.91			36.42	37.44	28.57
		43.07	38	29.13			48.63	38.35	39.28
		49.07	42.24	27.84			48.09	38.15	33.45
		48.72	37.58	18.85			47.63	40.69	28.57
		42.71	26.73	22.77			43.74	29.6	33.98
	Both female and male were used

## Sheet: Fig. 8k
	CD8+ T cells	Contr	STF-31	phloretin		CD8+ T cells	Contr	STF-31	phloretin
	Glycolysis	41.18	26.78	20.21		Glycolytic Capacity	34.75	25.68	20.05
		32.52	23.32	16.98			32.87	23.83	24.97
		29.46	22.16	11.93			30.8	23.59	18.42
		31.86	23.09	20.9			31.23	27.43	23.66
		30.96	31.16	23.67			33.11	27.95	24.75
		35.23	27.83	10.56			36.03	28.54	17.55
	Both female and male were used

[truncated: 4 more sheets: Fig. 8l, Fig. 8m, Fig.8n, Fig.8o]
