# Supplementary material for: The glucose transporter 2 regulates CD8+ T cell function via environment sensing
Source: Nat Metab. 2023 Oct 26;5(11):1969–85. doi: 10.1038/s42255-023-00913-9 (PMC10663157; doi:10.1038/s42255-023-00913-9)
Supplement: Supplementary file 11 — Statistical source data. [file 42255_2023_913_MOESM11_ESM.xlsx]

## Sheet: FigS1b
CD8+ T cells	CD44high	CD44low	IsC
Glut2 MFI	814	137	41.4
	822	141
	771	129
CD4+ T cells	CD44high	CD44low	IsC
Glut2 MFI	855	137	65.9
	818	125
	850	136
	female B6 mice at 10 weeks’ old were used

## Sheet: FigS1e
CD8+ T cells	Day
Glut2 MFI	1	457	655	552
	2	1097	1053	1126
	3	1471	1721	1870
	4	2967	2840	2728
	7	1043	1098	1280
	IsC	452	235
CD4+ T cells	Day
Glut2 MFI	1	533	520	486
	2	996	974	990
	3	1519	1523	1744
	4	2676	2556	2447
	7	1269	1315	1384
	IsC	384	241
	female B6 mice at 11 weeks’ old were used

## Sheet: FigS1f
CD8+ T cells	Day
Glut1 MFI	1	25.6	31.3	28.9
	2	80.8	80.3	77.6
	4	97	96.6	93.9
	7	125	123	121
	IsC	29.1	19.3
CD4+ T cells	Day
Glut1 MFI	1	24.3	26.1	25.4
	2	77	75.3	72.4
	4	78.1	77.5	77.1
	7	110	105	102
	IsC	21.5	23.6
	female B6 mice at 11 weeks’ old were used

## Sheet: FigS1g
Cq
		Glut2	a-tubulin
	Glut2+	20.4109	17.0976
		20.5704	17.0215
		20.3437	17.0831
		Glut2	a-tubulin
	Glut2-	24.8601	16.5548
		24.8848	16.2199
		25.6593	16.82
	female B6 Glut2+ and Glut2- chimera mice at the age of 4 months' old

## Sheet: FigS1h
Naïve T cells
CD8+ T cells	Glut2+	Glut2-
6-NBDG MFI	49.3	42.1
	48.3	34
	40.7	42.1
CD4+ T cells	Glut2+	Glut2-
6-NBDG MFI	34.1	31.5
	32.2	24.8
	28	28.7
	female B6 Glut2+ and Glut2- chimera mice at the age of 4 months' old

## Sheet: FigS1i
CD8+ T cells	Contr	STF-31	phloretin		CD8+ T cells	Contr	STF-31	phloretin
Glycolysis	58.73	40.78	6.25		Glycolytic Capacity	67.44	43.64	6.88
	50.43	42.45	4.81			53.36	40.17	4.09
	48.79	46.92	5.14			51.7	40.5	4.66
	43.93	41.29	6.7			44.44	39.95	6.17
	51.47	42.76	6.44			50.31	37.39	6.47
			6.99			42.45	39.92	7.05
	female B6 mice at 10 weeks’ old were used

## Sheet: FigS1j
CD4+ T cells	Contr	STF-31	phloretin		CD4+ T cells	Contr	STF-31	phloretin
Glycolysis	11.17	9.35	2.13		Glycolytic Capacity	9.79	9.99	1.05
	12.22	8.45	1.59			12.71	8.44	0.76
	12.17	8.1	1.85			13.87	8.37	0.98
	11.97	7.74	2.46			13.98	7.5	1.5
		6.2	2.43			13.36	6.03	1.49
		6.94	2.15				6.66	0.66
	female B6 mice at 10 weeks’ old were used

## Sheet: FigS1k
CD4+ T cells
Cq
	a-tubulin	Slc2a1	Slc2a2	HK1	HK2	Pfkfb3	Pdha1	Cpt1a				18s	Slc2a3	Slc2a6	Slc2a8	Aco2	Ogdh	Fh1	Mdh1
Glut2+	19.3274	24.7132	23.6568	25.4373	27.0616	25.4035	24.126	27.1318			Glut2+	15.1145	22.5471	27.8586	24.33	22.4458	22.9807	23.0233	24.2406
	19.2986	25.0856	23.7572	25.4876	26.7616	25.3058	23.9598	27.21				15.0238	22.4294	27.6784	24.1876	22.472	22.8605	23.0821	24.1077
	19.31	24.96	23.72	25.47	26.93	25.38	24.08	27.19				15.0741	22.4367	27.4727	24.3332	22.5238	22.8204	23.3612	24.1723
	a-tubulin	Slc2a1	Slc2a2	HK1	HK2	Pfkfb3	Pdha1	Cpt1a				18s	Slc2a3	Slc2a6	Slc2a8	Aco2	Ogdh	Fh1	Mdh1
Glut2-	17.6508	22.2511	27.8947	21.8731	24.2562	23.7064	22.7816	23.616			Glut2-	15.5157	22.6858	27.9847	24.6125	22.5879	22.9937	23.2739	24.668
	17.5106	22.3911	28.2654	22.0075	24.4054	23.7244	22.5982	23.7449				15.4282	22.7486	27.8482	24.3173	22.5522	22.8117	23.2248	24.5054
	17.4636	22.31	28.03	21.96	24.34	23.71	22.68	23.67				15.5531	22.6113	27.2464	24.3573	22.457	23.1132	23.3061	24.5265
	a-tubulin	Pkm2
Glut2+	18.6414	19.9149
	18.6578	19.7483
	18.65	19.85
	a-tubulin	Pkm2
Glut2-	16.9428	19.2513
	17.4106	19.2569
	17.23	19.26
	female B6 Glut2+ and Glut2- chimera mice at the age of 4 months' old
