# Supplementary material for: The glucose transporter 2 regulates CD8+ T cell function via environment sensing
Source: Nat Metab. 2023 Oct 26;5(11):1969–85. doi: 10.1038/s42255-023-00913-9 (PMC10663157; doi:10.1038/s42255-023-00913-9)
Supplement: Supplementary file 12 — Statistical source data. [file 42255_2023_913_MOESM12_ESM.xlsx]

## Sheet: FigS2a
Thymic precursors	Glut2+	Glut2-		Thymic precursors	Glut2+	Glut2-		Thymic precursors	Glut2+	Glut2-		Thymic precursors	Glut2+	Glut2-
% cell	83.9	84.1		% cell	6.59	6.31		% cell	2.16	2.1		% cell	3.15	3.09
DP	85.5	85.6		CD4SP	5.55	5.51		CD8SP	1.85	1.83		DN	3.05	2.64
	86.7	85.5			4.29	6.28			1.49	1.8			2.51	2.55
Thymic precursors	Glut2+	Glut2-		Thymic precursors	Glut2+	Glut2-		Thymic precursors	Glut2+	Glut2-		Thymic precursors	Glut2+	Glut2-
% cell	35.2	30.6		% cell	13.4	14.1		% cell	12.5	13.6		% cell	31.5	34.3
DN1	30.4	25.6		DN2	16.4	15		DN3	15.4	15		DN4	31	37.6
	24.5	24.9			16.3	16.2			15.1	15.8			37.5	36.9
	female B6 Glut2+ and Glut2- chimera mice at the age of 4 months' old

## Sheet: FigS2b
Mature T cells	Glut2+	Glut2-		Mature T cells	Glut2+	Glut2-		Mature T cells	Glut2+	Glut2-
% cell	55.8	62.2		% cell	39.4	30		% cell	5.7	5.65
CD4+	63.8	61		CD8+	32.2	32.4		Tregs (CD4+FoxP3+)	5.49	5.17
	60.6	59.2			33.5	30.2			8.1	6.44
	female B6 Glut2+ and Glut2- chimera mice at the age of 4 months' old

## Sheet: FigS2c
Ex-vivo
CD8	Glut2+	Glut2-		CD8+	Glut2+	Glut2-
% of Tem	4.6	1.78		% of Tcm	13	15.7
	5.27	2.71			12.1	16.8
	5.98	3.29			14.7	17.8
CD4	Glut2+	Glut2-		CD4	Glut2+	Glut2-
% of Tem	6.83	4.68		% of Tcm	7.42	9.19
	8.58	4.81			7.14	8.59
	8.86	5.95			7.09	9.84
	female B6 Glut2+ and Glut2- chimera mice at the age of 4 months' old

## Sheet: FigS2d
In vitro antibody-stimulated
CD8	Glut2+	Glut2-		CD8+	Glut2+	Glut2-
Percentage of Tem	30.5	26		Percentage of Tcm	58.1	60.5
	27.2	23.2			62.6	64.3
	27.4	21.1			60.9	65.3
CD4	Glut2+	Glut2-		CD4	Glut2+	Glut2-
Percentage of Tem	28	23.5		Percentage of Tcm	68.5	72.8
	26.9	23.2			71.4	74.2
	27.1	21.9			71.1	75.1
	female B6 Glut2+ and Glut2- chimera mice at the age of 4 months' old
