# Supplementary material for: The glucose transporter 2 regulates CD8+ T cell function via environment sensing
Source: Nat Metab. 2023 Oct 26;5(11):1969–85. doi: 10.1038/s42255-023-00913-9 (PMC10663157; doi:10.1038/s42255-023-00913-9)
Supplement: Supplementary file 13 — Statistical source data. [file 42255_2023_913_MOESM13_ESM.xlsx]

## Sheet: FigS3a
	Glut2+	Glut2-		CD8+ T cells	Glut2+	Glut2-		CD8+ T cells	Glut2+	Glut2-
numberof IL-17+	830	95		numberof IL-17+	259	57		numberof IL-17+	1061	679
dLN	226	312		spleen	373	79		ndLN	487	393
	739	171			365	172			1232	1200
	593	232			194	17			329	47
	813	157			256	54			681	1002
	222	71			653	39			389	378
	952	947			314	633			701	2737
	555	492			207	240			589	1511
	female B6 Glut2+ and Glut2- chimera mice at the age of 4 months' old

## Sheet: FigS3b
	Glut2+	Glut2-		CD8+ T cells	Glut2+	Glut2-		CD8+ T cells	Glut2+	Glut2-
Number of CD4+FoxP3+	5831	2429		Number of CD4+FoxP3+	1609	1468		Number of CD4+FoxP3+	5075	7036
dLN	6130	3278		spleen	2265	1404		ndLN	7742	6625
	6417	5970			3412	3271			8204	3011
	6400	5683			5172	766			3394	8589
	5715	4747			618	917			4577	9624
	6057	2067			1710	1533			2839	9142
	4081	6242			2609	3512			6064	9467
	6907	4854				2544			8294
	female B6 Glut2+ and Glut2- chimera mice at the age of 4 months' old

## Sheet: FigS3c
HY-specific CD8+ T cells	Glut2+	Glut2-		HY-specific CD8+ T cells	Glut2+	Glut2-		HY-specific CD8+ T cells	Glut2+	Glut2-
Proliferation index	1.3	1.17		Proliferation index	0.69	0.78		Proliferation index	1.08	1.27
dLN	1.28	1.17		spleen	0.8	0.74		ndLN	1.37	1.17
	1.39	1.34			0.66	0.73			1.34	1.22
	1.62	1.01			0.89	0.58			1.21	1.06
	1.2				0.87
	Female Mata Hari mice were used as donor
	Recipients: female B6 Glut2+ and Glut2- chimera mice at the age of 4 months' old

## Sheet: FigS3d
HY-specific CD4+ T cells	Glut2+	Glut2-		HY-specific CD4+ T cells	Glut2+	Glut2-		HY-specific CD4+ T cells	Glut2+	Glut2-
Proliferation index	2	3.23		Proliferation index	1.92	2.02		Proliferation index	2.72	1
dLN	2.86	3.06		spleen	2.09	2.18		ndLN	1.98	2
	3.13	2.44			2.16	2.01			2.94	2.38
	3.15	2.98			2.11	1.32			2.07	1.65
	Female Marilyn mice were used as donor
	Recipients: female B6 Glut2+ and Glut2- chimera mice at the age of 4 months' old
