# Supplementary material for: The glucose transporter 2 regulates CD8+ T cell function via environment sensing
Source: Nat Metab. 2023 Oct 26;5(11):1969–85. doi: 10.1038/s42255-023-00913-9 (PMC10663157; doi:10.1038/s42255-023-00913-9)
Supplement: Supplementary file 14 — Statistical source data. [file 42255_2023_913_MOESM14_ESM.xlsx]

## Sheet: FigS4a
	20% O2	5% O2
Hif-1α CTCF	1845.78	2247.68
	1296.94	2180.1
	1176.25	2027.79
	758.217	2433.75
	female B6 mice at 10 weeks’ old were used

## Sheet: FigS4b
	20% O2	5% O2
Hif-1α MFI	13007	25555
	14764	26452
	15436	22429
	17646	23838
		23424
	female B6 mice at 10 weeks’ old were used

## Sheet: FigS4c
CD8+ T cells
Cq
	Hif1a	a-tubulin
HIF+	21.2582	17.5222
	21.2099	17.5591
	21.2977	17.7531
	Hif1a	a-tubulin
HIF-	23.4059	17.1221
	23.3876	17.0622
	23.3742	17.0062
	Both female and male were used

## Sheet: FigS4d
CD4+ T cells	HIF+	HIF-	IsC
Glut2 MFI	39732	48466	41966
	56429	52246
	53639	52093
	54334	56503
	55892	54593
	54379	60007
	52163	64334
	47894	40666
	42096	71012
	45632	61766
	Both female and male match by age were used

## Sheet: FigS4e
CD4+ T cells	HIF+	HIF-	IsC
Gal-9 MFI	1649	1486	994
	1629	1566
	1665	1590
	1375	1509
	1360	1327
	1306	1227
	1028	1475
	990	1509
	970	1257
	941	1375
	Both female and male match by age were used

## Sheet: FigS4f
CD4+ T cells	Gal-9+	Gal-9-	IsC
Glut2 MFI	2072	1543	983
	2294	2159
	2360	1968
	1583	1744
	1777	2061
	1913	1649
	1527	1746
	1139	1962
	female B6 Gal-9+ and Gal-9- chimera mice at the age of 4 months' old

## Sheet: FigS4g
CD4+ T cells	medium	rGal-9	rGal-9+lactose	IsC
Glut2 MFI	203	154	207	126
	176	144	200
	180	147	206
	female B6 mice at 10 weeks’ old were used

## Sheet: FigS4h
	Gal-9 MFI			Gal-9 MFI
	CD8	IsC		CD4	IsC
	6370	4901		1649	931
	5668			1629
	5552			1665
	6145			1375
	6004			1360
	6043			1306
	5704			1028
	5302			990
	5457			970
	6443			941
∆ MFI Gal-9	1469			718
	767			698
	651			734
	1244			444
	1103			429
	1142			375
	803			97
	401			59
	556			39
	1542			10
	female B6 mice
