# Supplementary material for: The glucose transporter 2 regulates CD8+ T cell function via environment sensing
Source: Nat Metab. 2023 Oct 26;5(11):1969–85. doi: 10.1038/s42255-023-00913-9 (PMC10663157; doi:10.1038/s42255-023-00913-9)
Supplement: Supplementary file 15 — Statistical source data. [file 42255_2023_913_MOESM15_ESM.xlsx]

## Sheet: FigS5a
CD8+ T cells						CD8+ T cells
Glut2 WT						Glut2 KO
Cq						Cq
	stomatin	GAPDH					stomatin	GAPDH
naïve	33.7451	19.0062				naïve	33.089	18.4341
	33.9177	18.9046					33.4781	18.3312
	33.8078	19.0098					33.2396	18.3002
	stomatin	GAPDH					stomatin	GAPDH
activated	31.3933	19.4307				activated	30.9144	19.0721
	31.7236	19.5388					30.9045	19.038
	31.6722	19.3584					31.0649	19.0647
	female B6 Glut2+ and Glut2- chimera mice at the age of 4 months' old

## Sheet: FigS5b
Anti-Stomatin ConC (μg/ml)	Contr	0.315	0.625	1.25	2.5	5	10	IsC
	5017	3299	3874	1711	2014	1451	1637	884
CD8+ T cells	4407	2706	1884	1636	2258	1735	1603
Glut2 MFI	5700	2723	3473	3396	1994	3350	2002
	4191	2503	2393	2395	2146	2049	2796
	5685	3834	2454	2333	2570	1827	1870
CD8+ T cells	6715	6712	6706	6296	6149	5679	6017	5523
Glut1 MFI	6435	6622	6289	6014	6499	6002	6092
	6850	6850	6533	6774	6352	6629	5987
	6514	6389	6202	6391	6315	6331	6586
	7374	7059	6636	6782	6718	6354	6473
	female B6 mice at 10 weeks’ old were used

## Sheet: FigS5c
	day					day					day
Glut2	0	3	5		Stomatin	0	3	5		Gal-9	0	3	5
CTCF	18060.8	93305	99170.7		CTCF	38592	61596.2	182919		CTCF	71994.6	163314	162426
	16815	67091	82547.7			79362	90939.8	104498			64141.2	132165	188299
	22474.8	70053	82340.7			52421	83629.9	149702			46925.3	129379	178880
	21981.2	74965.4	94936.6			48704	62139.5	110478			53157.7	134106	123306
	28818	76505.8	87748.9			48663	69091.4	89914.3			87670	137608	180669
	15193.7	73663.9	95392			52907.4	81865.5	105556			63362.1	144633	181419
	female B6 mice at 11 weeks’ old were used

## Sheet: FigS5d
CD8+ T cells	Vehicle	rGal-9		CD8+ T cells	Vehicle	rGal-9
Stomatin	123803	50609.4		Glut2	64351.2	9387.96
CTCF	131050	35970.4		CTCF	42870.8	12753.2
	150081	42127.4			34378.9	12454.4
	female B6 mice at 10 weeks’ old were used
