# Supplementary material for: The glucose transporter 2 regulates CD8+ T cell function via environment sensing
Source: Nat Metab. 2023 Oct 26;5(11):1969–85. doi: 10.1038/s42255-023-00913-9 (PMC10663157; doi:10.1038/s42255-023-00913-9)
Supplement: Supplementary file 16 — Statistical source data. [file 42255_2023_913_MOESM16_ESM.xlsx]

## Sheet: FigS6b
Number of Primed(CD44high)							Number of naïve(CD44low)
MH T cells	peritoneum	Spleen	dLN	ndLN			MH T cells	peritoneum	Spleen	dLN	ndLN
	252607	998580	93175	34667				144048	228615	96815	34950
	233797	717200	74489	39171				112396	160835	75995	38282
	347832	676060	89826	33889				198403	157845	91017	34496
	Both donor CD45.2+ Mata Hari mice and recipient CD45.1+ B6 mice were female

## Sheet: FigS6c
CD4+ T cells	blood			spleen			LN
6-NBDG MFI	Glut2+	Glut2-		Glut2+	Glut2-		Glut2+	Glut2-
	4105	4253		1539	1977		2756	2887
	3322	3278		1308	1385		1719	2909
	2851	3134		1495	1298		2049	1518
	female B6 Glut2+ and Glut2- chimera mice at the age of 4 months' old

## Sheet: FigS6d
CD44low
CD8+ T cells	blood			spleen			LN
6-NBDG MFI	Glut2+	Glut2-		Glut2+	Glut2-		Glut2+	Glut2-
	5472	2367		1044	1120		1175	1288
	2367	3105		944	953		1019	1288
	3696	2396		1022	969		1116	953
	female B6 Glut2+ and Glut2- chimera mice at the age of 4 months' old

## Sheet: FigS6e
CD44low
CD4+ T cells	blood			spleen			LN
6-NBDG MFI	Glut2+	Glut2-		Glut2+	Glut2-		Glut2+	Glut2-
	4407	5047		873	1039		1330	1289
	1840	3068		817	901		984	1259
	3318	1817		940	838		1194	889
	female B6 Glut2+ and Glut2- chimera mice at the age of 4 months' old

## Sheet: FigS6g
6-NBDG standard curve	6-NBDG (µM)	Flurescence
	2.5	5068
	1.25	2441
	0.625	1348
	0.3225	672
	0.16	289
	0.08	139
	0.04	45
	Fluorescence (FI)
					C11: vehicle contr
		Raw Data (485, 520)
		1	2	3	4	5
raw reading		40uM	20uM	10uM	5uM	2.5uM
6-NBDG titration	A	45923	30375	19054	9722	5228
vehicle contr	B	160		131	137	141
Hif1a WT	C	183	193	200	197	213
	D	220	218	228	218	226
	E	277	276	284	268	240
Hif1a KO	F	241	230	241	249	247
	G	241	235	246	250	239
	H	267	284	270	272	280
corrected reading
		40uM	20uM	10uM	5uM	2.5uM
6-NBDG titration		45763	30215	18894	9562	5068
							AVEG
Hif1a WT	C	23	33	40	37	53	37.2
	D	60	58	68	58	66	62
	E	117	116	124	108	80	109
Hif1a KO	F	81	70	81	89	87	81.6
	G	81	75	86	90	79	82.2
	H	107	124	110	112	120	114.6
Y=2017x +4.274
X = (Y-4.274) /2017
caculated 6-NBDG conC (uM)
Hif1a WT	C	0.00928409	0.0142419	0.0177124	0.0162251	0.0241577
	D	0.0276282	0.0266366	0.0315944	0.0266366	0.0306029
	E	0.055888	0.0553922	0.0593585	0.0514259	0.0375439
Hif1a KO	F	0.0380397	0.032586	0.0380397	0.0420059	0.0410144
	G	0.0380397	0.0350649	0.0405186	0.0425017	0.0370481
	H	0.0509301	0.0593585	0.0524175	0.053409	0.0573753

## Sheet: FigS6h
6-NBDG concentration (µM)	HIF+	HIF-
peritoneal fluid	0.009284	0.03804
	0.014242	0.032586
	0.017712	0.03804
	0.016225	0.042006
	0.024158	0.041014
	0.027628	0.03804
	0.026637	0.035065
	0.031594	0.040519
	0.026637	0.042502
	0.030603	0.037048
	0.055888	0.05093
	0.055392	0.059358
	0.059358	0.052417
	0.051426	0.053409
	0.037544	0.057375
	female B6 mice at 10 weeks’ old were used
