# Supplementary material for: The glucose transporter 2 regulates CD8+ T cell function via environment sensing
Source: Nat Metab. 2023 Oct 26;5(11):1969–85. doi: 10.1038/s42255-023-00913-9 (PMC10663157; doi:10.1038/s42255-023-00913-9)
Supplement: Supplementary file 17 — Statistical source data. [file 42255_2023_913_MOESM17_ESM.xlsx]

## Sheet: Fig. S7a
% proliferation
	CD4+ T cells	CD8+ T cells
WT	68.2	78.24
	75.18	84.96
	83.1	78.42
	74.28	81.18			6 male and 4 female WT
	79.14	78.74
	52.35	79.29
	52.74	78.25
	44.41	68.34
	47.97	77.76
HO	73.35	78.37
	78.21	77.61
	84.19	86.96
	69.57	89.98			1 male and 6 female HO
	44.07	74.31
	63.73	84.12
	32.31	59.54

## Sheet: Fig. S7b
% proliferation of CD4+ T cells after 6 days of activation
	2.75 mM	5.5 mM	11 mM
WT	70.49	79.61	82.71
	70.87	78.32	83.22
	50.4	56.55	60.87
	47.55	58.64	55.8		2 male and 4 female WT
	45.43	56.43	58.59
	42.92	49.46	56.55
HO	55.26	66.83	72.85
	42.37	49.94	56.63
	48.77	50.35	64		1 male and 3 female HO
	33.07	38.76	44.45

## Sheet: Fig. S7c
% proliferation of CD8+ T cells after 6 days of activation
	2.75 mM	5.5 mM	11 mM
WT	73.22	82.89	86.94
	77.9	85.18	88.01
	82.38	86.08	87.64
	81.93	85.33	85.21		2 male and 4 female WT
	78.58	83.03	83.59
	79.8	82.75	86.16
HO	89.54	92.04	94.43
	85.61	87.65	89.6
	85.28	85.78	90.27		1 male and 3 female HO
	61.45	66.29	71.25

## Sheet: Fig. S7d
% IFNγ production after 2 days of activation
	R10			CD4+ T cells				CD8+ T cells
	CD4+ T cells	CD8+ T cells		2.75 mM	5.5 mM	11 mM		2.75 mM	5.5 mM	11 mM
WT	5.22	4.68		6.25	5.19	5.41		7.35	6.24	6.85
	1.92	2.43		2.55	2.29	2.17		5.08	4.48	4.87
	1.88	3.18		2.19	1.97	2.48		5.91	5.23	6.14
	1.3	2.57		1.68	1.69	1.81		5.12	4.87	6		2 male and 4 female WT
	1.05	1.78		2.27	1.92	2.41		5.86	5.23	5.45
	0.38	1.45		0.64	0.75	0.62		3.49	2.97	3.24
HO	1.74	9.62		1.99	1.46	1.54		13.08	10.88	10.23
	0.51	0.63		0.74	0.72	0.71		1.39	1.31	1.37
	0.87	4.26		1.5	1.41	1.44		6.39	5.95	7.23		1 male and 3 female HO
	0.85	2		1.27	1.4	1.51		4.47	5.09	5.73

## Sheet: Fig. S7e
% IFNγ production after 6 days of activation
	R10				CD4+ T cells				CD8+ T cells
	CD4+ T cells	CD8+ T cells			2.75 mM	5.5 mM	11 mM		2.75 mM	5.5 mM	11 mM
WT	0.8	1.69		WT	2.76	2.3	2.1		9.08	5.23	4.89
	0.79	4.66			2.91	2.48	1.07		3.28	4.16	1.9
	0.96	6.19			1.42	1	1.08		2.88	2.84	2.99		2 male and 4 female WT
	0.48	4.66			1.29	0.8	0.61		2.61	3.06	2.51
	2.17	4.66			1.99	1.39	1.15		4.28	4.51	3.84
	1.9	3.19			0.51	0.38	0.34		2.23	2.51	1.47
	0.36	1.29
	0.19	1.03		HO	3.93	3.9	2.46		14.49	14.74	8.75
	0.82	2.11			1.08	0.84	0.35		1.35	1.3	1.24		1 male and 3 female HO
	0.29	1.15			2	1.1	0.72		10.85	7.28	5.04
					2.04	1.41	1.61		6.63	6.12	6.4
HO	1.14	3.2
	0.99	7.54
	1.52	8.08
	2.07	5.83
	0.22	1.31
	0.57	2.47
	1.21	4.27

## Sheet: Fig. S7f
CD4+ T cells	medium	rGal-9			CD4+ T cells	medium	rGal-9
Glycolysis	55.24	51.12			Glycolytic Capacity	65.31	62.27
	52.25	47.84				64.06	56.45
	56.01	47.97				66.95	56.08
	49.1	47.41				62.06	57
	45.38	51.26				58.4	65.08
	47.8	49.76				61.34	60.6
	47.94	52.68				58.45	62.35
	43.84	48.09				54.76	57.61
CD4+ T cells	medium	rGal-9			CD4+ T cells	medium	rGal-9
Maximal Respiration	25.22	24.81			Spare Respiratory Capacity	5.88	4.34
	22.92	23.38				10.7	7.21
	24.55	12.58				5.62	3.13
	11.51	20.2				4.41	8.64
	25.27	19.81				24.14	15.41
	23.19	23.28				6.56	23.53
	19.15	35.79				4.21	23.08
							8.23
	Both female and male were used
